# Supplementary material for: Improved Culture Medium (TiKa) for Mycobacterium avium Subspecies Paratuberculosis (MAP) Matches qPCR Sensitivity and Reveals Significant Proportions of Non-viable MAP in Lymphoid Tissue of Vaccinated MAP Challenged Animals
Source: Front Microbiol. 2017 Jan 4;7:2112. doi: 10.3389/fmicb.2016.02112 (PMC5209360; doi:10.3389/fmicb.2016.02112)
Supplement: Table S1 — Results of observed cfu and calculated cfl, Geq obtained from each individual sample. For clarity results are tabulated into three categories (Vaccinated ‘Reactors’, Vaccinated ‘Non-Reactors’ and Sham vaccinated Controls). Each sample code uses the format; animal number – tissue site (I = Ileum, J = Jejunum, IV = Ileocecal Valve, LN = Lymph node) – distance of sampling site along Ileum or Jejunum. Median and Mean values of each protocol are tabulated under the ‘Reactor’ group columns. [file Data_Sheet_1.XLSX]

## Sheet: Supplementary Table 1
Vaccinated 'Reactors'												vaccinated 'non-Reactors'												Sham vaccinated controls
	qPCR	TiKa14D+7H11	TiKa14D+MGIT	HPC+7H11		qPCR	TiKa14D+7H11	TiKa14D+MGIT	HPC+7H11				qPCR	TiKa14D+7H11	TiKa14D+MGIT	HPC+7H11		qPCR	TiKa14D+7H11	TiKa14D+MGIT	HPC+7H11				qPCR	TiKa14D+7H11	TiKa14D+MGIT	HPC+7H11		qPCR	TiKa14D+7H11	TiKa14D+MGIT	HPC+7H11
Tissue code	Geq/100mg	cfu/100mg	cfl/100mg	cfu/100mg	Mucosa Code	Geq/100mg	cfu/100mg	cfl/100mg	cfu/100mg	total cfu		Tissue code	Geq/100mg	cfu/100mg	cfl/100mg	cfu/100mg	Mucosa Code	Geq/100mg	cfu/100mg	cfl/100mg	cfu/100mg	total cfu		Tissue code	Geq/100mg	cfu/100mg	cfl/100mg	cfu/100mg	Mucosa Code	Geq/100mg	cfu/100mg	cfl/100mg	cfu/100mg	total cfu
Z3688- LNI	9284.79	61.4832	50		Z3688- I-0	268.096	23.4742	24.9896				Z3545-LNI	50372.5	2760.3	2470		Z3545-I-0	614.13	611.7	782.1				N3548-LNI	51648.1	2978.1	3940		N3548-I-0	1647.51	2626.8	3580.2
Z3688- LNI-O	12273.1	8.77809	60		Z3688- I-25	0	27.6437	25.0919				Z3545-LNI-0	6785.78	2272.2	2960		Z3545-I-25	1344.19	1.1	1.1				N3548-LNI-0	24037.2	1378.9	1660		N3548-I-25	3861.69	11053.2	11371.8
Z3688- LNI-25	1801.67	50.3221	0		Z3688- I-50	0	94.5583	25.9774				Z3545-LNI-25	6577.29	343.1	210		Z3545-I-50	228.583	2474.1	5141.1				N3548-LNI-25	25084.3	1809	200		N3548-I-50	14578.8	10575.6	3323.8
Z3688- LNI-50	565.014	0	0		Z3688- I-150	0	76.9413	0				Z3545-LNJ-50	48233.7	3746.6	900		Z3545-J-150	911.296	2097.1	3088.2				N3548-LNJ-50	78144.8	3998.1	1630		N3548-J-150	3865.19	2111.1	2578.4
Z3688- IV	302.992	53.4188	0		Z3688-I-250	0	16.3185	0		412.938		Z3545-IV	1889.82	39.2	39.2		Z3545-J-250	389.826	182	1116.6		14527.4		N3548-IV	34186.7	14116	5625.7		N3548-J-250	4204.11	1584.4	692.1		52231.2
Z3726-LNI	10019.9	36.5898	190	610	Z3726-I-0	0	0	0	0			Z3558-LNI	37000.1	159.1	360		Z3558-I-0	4981.69	1832.9	680.8				N3560-LNI	82707.5	3065.6	10120		N3560-I-0	658.94	1092.3	1531.3
Z3726-LNI-O	8901.01	0	20	10	Z3726-I-25	0	38.3142	5.08976				Z3558-LNI-0	12622.9	18.4	20		Z3558 I-25	5973.52	6756.8	112.6				N3560-LNI-0	39496.6	255.1	140		N3560-I-25	829.058	648.1	1096.8
Z3726-LNI-25	1841.97	133.929	0		Z3726-I-50	0	2.51915	0	0			Z3558-LNI-25	17870.5	1013.6	820		Z3558-I-50	7070.79	4201.4	613.3				N3560-LNI-25	20848	247.1	140		N3560-I-50	2611.9	2673.3	8453.1
Z3726-LNI-50	2773.87	53.6481	0		Z3726-I-150	0	0	0				Z3558-LNJ-50	7284.79	804.3	2790		Z3558-J-150	15985.6	14680.5	3335.3				N3560-LNJ-50	701.825	0	910		N3560-J-150	7706.84	2855.6	785
Z3726-IV	834.035	6.41026	25.0281	0	Z3726-I-250	0	0	0		271.41		Z3558-IV	6366.37	2794.8	49.6		Z3558-J-250	41633.3	9297.9	1668.5		41559.7		N3560-IV	8795.11	5424.7	205.5		N3560-J-250	2371.88	530.3	2828.1		16792.1
Z3627-LNI	6463.71	28.2	20		Z3627-I-0	0	28.7	74.7				Z3569-LNI	54915.4	6100.5	4480		Z3569-I-0	316.191	1414.7	2535.4				N3570-LNI	408.638	281	1.2		N3570-I-0	0	140.6	24.8
Z3627-LNI-0	1808.23	103.8	0		Z3627-I-25	0	125.4	207.2				Z3569-LNI-0	27372.9	5792.7	4690		Z3569-I-25	2163.37	1590.4	2209.6				N3570-LNI-0	432.405	484.4	3.8		N3570-I-25	0	304.5	587.6
Z3627-LNI-25	251.579	39.5	0		Z3627-I-50	0	167.7	733.8				Z3569-LNI-25	1581.27	359.9	40		Z3569-I-50	590.132	2153	3746.4				N3570-LNI-25	0	208.6	0		N3570-I-50	192.209	615.6	160.8
Z3627-LNJ-50	338.646	45.8	0		Z3627-J-150	0	66.7	33.3				Z3569-LNJ-50	2736.18	137.3	500		Z3569-J-150	722.448	2156.1	2916.2				N3570-LNJ-50	0	204.2	5		N3570-J-150	0	442.8	110
Z3627-IV	0	118.8	60.1		Z3627-J-250	0	15.5	0		740.1		Z3569-IV	6625.27	8792.5	4754.4		Z3569-J-250	214.455	624.5	3491.2		29121.6		N3570-IV	0	119.9	17.6		N3570-J-250	0	162.9	325.8		2964.5
Z3656-LNI	26351.1	134.409	530		Z3656-I-0	1130.38	12.4193	3454.43				Z3613-LNI	2373.4	816.8	1660		Z3613-I-0	0	239.9	276.9				N3579-LNI	82760.5	5101.5	2310		N3579-I-0	1319.85	2605.2	925.5
Z3656-LNI-0	7160.52	0	260		Z3656-I-25	781.817	180.897	1025.01				Z3613-LNI-0	3068.63	629.3	940		Z3613-I-25	176.843	346.5	0				N3579-LNI-0	54296.9	1698.9	610		N3579-I-25	3841.52	2084.8	3829.1
Z3656-LNI-25	378.981	0	180		Z3656-I-50	935.071	231.481	1427.48				Z3613-LNI-25	1161.61	739.7	1010		Z3613-I-50	214.822	323.1	471.2				N3579-LNI-25	12698.7	2550.8	120		N3579-I-50	1968.15	2299.4	9280.3
Z3656-LNJ-50	8227.73	121.795	310		Z3656-J-150	502.028	109.649	1291.14				Z3613-LNJ-50	3076.51	743.8	840		Z3613-J-150	0	414.8	534.2				N3579-LNJ-50	33395.9	2734.8	180		N3579-J-150	1062.67	2704.9	2988.3
Z3656-IV	763.813	16.6445	41.5207		Z3656-J-250	1356.6	65.758	1092.37		873.053		Z3613-IV	198.594	185.7	0		Z3613-J-250	0	77.4	0		4517		N3579-IV	2458.07	3046.4	1578.4		N3579-J-250	1186.96	1026.8	2178		25853.5
C3696- LNI	12118	213.456	60		C3696- I-0	100	66.9985	0				Z3619-LNI	6237.07	14067.3	19150		Z3619-I-0	0	1090.6	1748.5				N3614-LNI	28782.9	2698	3720		N3614-I-0	0	1564	2443.8
C3696- LNI-O	841.286	59.3696	0		C3696- I-25	366.123	173.611	19.4257				Z3619-LNI-0	9353.51	7044.1	10060		Z3619-I-25	1017.88	2644.9	3623.2				N3614-LNI-0	35213.9	2477	3410		N3614-I-25	416.886	1038.7	1492.4
C3696- LNI-25	2563.5	16.9574	0		C3696- I-50	434.675	106.232	0				Z3619-LNI-25	844.258	477.5	430		Z3619-I-50	1144.85	1971.2	2567.3				N3614-LNI-25	187.638	518.6	3300		N3614-I-50	301.088	999.5	1204.2
C3696- LNI-50	1248.1	19.4964	0		C3696- I-150	100	32.3225	0				Z3619-LNJ-50	1159.5	656.7	420		Z3619-J-150	0	459.7	736.7				N3614-LNJ-50	18321.1	2198.2	1640		N3614-J-150	712.328	1316.4	1495.9
C3696- IV	1289.73	365.942	23.1082		C3696- I-250	100	20.511	0		1074.9		Z3619-IV	1971.51	4059.1	6384.4		Z3619-J-250	0	12.5	3.1		32483.6		N3614-IV	270.889	611.4	986.2		N3614-J-250	0	1259.1	1467.1		14680.9
C3643-LNI	8995.68	11.6225	50		C3643-IV	0	0	0				Z3626-LNI	10057.5	1413.7	410		Z3626-I-0	172.473	379.4	207				N3618-LNI	2751.72	2294.7	3020		N3618-I-0	209.897	186.6	178.4
C3643-LNI-0	1166.34	0	20		C3643-I-25	172.683	41.7861	0				Z3626-LNI-0	2844.72	737.4	140		Z3626-I-25	380.971	397.2	487.7				N3618-LNI-0	799.39	151.1	90		N3618-I-25	0	81.8	131.5
C3643-LNI-25	1531.7	0	0		C3643-I-50	0	54.5852	0				Z3626-LNI-25	1600.31	267.3	70		Z3626-I-50	228.168	908.7	454.3				N3618-LNI-25	731.538	496.7	410		N3618-I-50	0	169.1	240.8
C3643-LNJ-50	1847.68	17.7557	0		C3643-J-150	0	0	0				Z3626-LNJ-50	1180.89	96.7	50		Z3626-J-150	486.916	1127.4	817.5				N3618-LNJ-50	567.495	447.5	600		N3618-J-150	2088.86	0	717.4
C3643-IV	209.673	64.7363	26.9389		C3643-J-250	0	0	0		190.486		Z3626-IV	434.164	920.1	394.3		Z3626-J-250	207.91	230.8	598.3		6478.7		N3618-IV	0	690.2	607.1		N3618-J-250	0	0	651		4517.7
C3550-LNI	5288.92	17.7	160		C3550-I-0	0	13.9	6.7				Z3644-LNI	415.33	955.779	150		Z3644-I-0	5051.38	4405.74	5614.44				N3630-LNI	7069.28	246.5	140		N3630-I-0	462.47	1000.4	1064.3
C3550-LNI-0	964.298	0	0		C3550-I-25	0	0	0				Z3644-LNI-0	0	0	0		Z3644-I-25	3571.11	4445.96	18502.9				N3630-LNI-0	475.449	216.2	40		N3630-I-25	1126.89	908.9	1536.1
C3550-LNI-25	3884.45	4.4	50		C3550-I-50	0	28.3	0				Z3644-LNI-25	12229.9	2479.91	550		Z3644-I-50	4145.22	4038.95	5433.28				N3630-LNI-25	3725.48	265.2	60		N3630-I-50	702.425	597.5	1083.3
C3550-LNJ-50	1722.59	5.2	40		C3550-J-150	0	0	0				Z3644-LNJ-50	2432.98	2781.52	460		Z3644-J-150	6748.89	7316.93	6912.24				N3630-LNJ-50	6015.16	336	150		N3630-J-150	337.022	178.2	459.8
C3550-IV	0	16.9	0		C3550-J-250	0	2.3	4.2		88.7		Z3644-IV	9814.31	3261.08	587.177		Z3644-J-250	3268.35	6250	6348.67		35935.9		N3630-IV	232.798	284.2	387.6		N3630-J-250	0	13.5	30.5		4046.6
S3564-LNI	0	0	0		S3564-I-0	0	7.8	0				Z3666- LNI	15484.6	1275.22	150		Z3666- I-0	263.607	339.506	116.538				N3637-LNI	197691	15345.2	1520		N3637-I-0	306.87	469.9	566.1
S3564-LNI-0	336.914	0	0		S3564-I-25	0	0	0				Z3666-LNI-O	609.684	147.813	50		Z3666-I-25	191.856	481.197	229.28				N3637-LNI-0	14633.5	3532.6	850		N3637-I-25	375.354	307.6	335.6
S3564-LNI-25	0	4.2	0		S3564-I-50	0	0	0				Z3666-LNI-25	1330.61	199.194	40		Z3666-I-50	241.206	288.702	227.16				N3637-LNI-25	7396.18	375.8	80		N3637-I-50	322.229	235.4	350.6
S3564-LNJ-50	0	4.5	0		S3564-J-150	0	10.4	0				Z3666- LNI-50	740.267	441.176	40		Z3666- I-150	228.095	385.992	128.884				N3637-LNJ-50	3429.36	406.5	140		N3637-J-150	0	418.3	160.9
S3564-IV	0	37	0		S3564-J-250	0	7.2	0		71.1		Z3666- IV	188.134	277.778	39.5991		Z3666- I-250	270.484	96.1237	37.5428		3932.71		N3637-IV	942.697	509.3	476.2		N3637-J-250	0	57.7	94.3		21658.3
S3631-LNI	0	0	0		S3631-I-0	0	41.4	13				Z3737-LNI	322277	17271.9	2160	2177	Z3737-I-0	8098.62	2127.96	1982.09	0			N3645-LNI	184405	7291.67	2580		N3645-I-0	898.627	1080.75	3044.04
S3631-LNI-0	0	6.8	0		S3631-I-25	0	12.5	0.6				Z3737-LNI-O	209010	6365.91	3540	4365	Z3737-I-25	17227.3	3315.73	5073.51				N3645-LNI-0	20065.4	2432.24	840		N3645-I-25	515.731	136.933	458.856
S3631-LNI-25	0	0	0		S3631-I-50	0	43.3	0				Z3737-LNI-25	38595.4	2114.84	1950		Z3737-I-50	21056.2	4401.35	10965.2	553			N3645-LNI-25	7572.94	726.612	190		N3645-I-50	472.461	288.6	643.487
S3631-LNJ-50	1549.82	0	0		S3631-J-150	0	16.6	0				Z3737-LNI-50	21716.7	1224.59	660		Z3737-I-150	12742.2	4246.3	5558.02				N3645-LNJ-50	16290.9	1337.59	220		N3645-J-150	608.447	575.736	448.989
S3631-IV	0	21.8	0		S3631-J-250	0	0	0		142.4		Z3737-IV	83685.5	5944.53	1778.89	78	Z3737-I-250	1163.23	678.506	1127.31		47691.6		N3645-IV	54013.3	14379.4	12336.7		N3645-J-250	360.647	68.408	791.677		28317.9
S-3667-LNI	262.539	46.0405	0		S-3667- I-0	0	2.70915	0				C3553-LNI	46622.1	372.7	1460		C3553-I-0	1066.09	1379.1	618.6				N3655-LNI	47710.8	1809.7	790		N3655-I-0	0	40.0641	0
S-3667-LNI-O	327.856	50.7442	0		S-3667- I-25	0	2.48311	0				C3553-LNI-0	10746.4	46.1	30		C3553-I-25	1530.07	1029.5	112.8				N3655- LNI-O	4398.52	649.171	170		N3655-I-25	0	1223.54	59.2055
S-3667-LNI-25	0	24.7036	0		S-3667- I-50	0	0	0				C3553-LNI-25	2377.21	71.6	610		C3553-I-50	4773.22	514.3	1186.9				N3655- LNI-25	15970.3	60.4661	50		N3655-I-50	0	1214.98	0
S-3667- LNI-50	0	18.2749	0		S-3667- I-150	0	21.3832	0				C3553-LNJ-50	2825.33	7	160		C3553-J-150	1517.37	701.5	79.7				N3655- LNI-50	323.437	70.2247	10		N3655-J-150	0	135.634	151.338
S-3667- IV	0	6.94444	0		S-3667- I-250	0	2.44523	0		175.728		C3553-IV	1611.81	870.7	83.3		C3553-J-250	0	7.8	5.7		5000.3		N3655-IV	382.521	133.813	32.1234		N3655-J-250	0	184.638	49.5122		5522.24
Means for 'Reactors' Tissue	2929.83	40.9614	43.5339	206.667	Means for 'Reactors' Mucosa	124.949	39.8548	189.29	0	404.081		C3576-LNI	0	0	0		C3576-I-0	0	273.5	389.9				N3671-LNI	975.18	34.0136	20		N3671-I-0	180.325	459.341	316.896
												C3576-LNI-0	608.577	1315.9	340		C3576-I-25	0	0	0				N3671- LNI-O	1946.6	42.5681	10		N3671-I-25	276.712	14.1147	21.4155
												C3576-LNI-25	1100.94	126.8	0		C3576-I-50	0	0	0.5				N3671- LNI-25	932.377	28.2167	10		N3671-I-50	355.254	0	185.319
												C3576-LNJ-50	177.959	94.2	Contaminated		C3576-J-150	0	36.8	0				N3671- LNI-50	563.868	135.685	20		N3671-J-150	209.785	259.733	176.257
												C3576-IV	54862.6	396.5	210.7		C3576-J-250	0	1142	369.4		3385.7		N3671-IV	100	95.2944	83.974		N3671-J-250	0	304.598	81.2551		1373.56
qPCR v TiKa+7H11	Mucosa		Tissue									C3581-LNI	108872	7542.9	11660		C3581-I-0	210.051	987.9	377.9				N3687-LNI	49228.3	3092.4	610		N3687-I-0	353.928	179.243	152.499
	Mean	Median	Mean	Median								C3581-LNI-0	44867.3	6345.2	3610		C3581-I-25	964.917	1904.1	2301.1				N3687-LNI-O	22602.2	2493.73	650		N3687-I-25	179.61	203.252	100.183
Saline Controls	2	1	19	8								C3581-LNI-25	6573.78	3227.9	3100		C3581-I-50	668.516	3225.8	4540.4				N3687-LNI-25	1455.58	200.498	10		N3687-I-50	203.189	118.634	37.4784
Non-reactors	2	2	29	8								C3581-LNJ-50	7104.88	1931	700		C3581-J-150	1231.28	1636.8	9407.1				N3687-LNI-50	5969.05	109.238	20		N3687-J-150	0	133.968	64.9955
Reactors	13	4	190	60								C3581-IV	409.862	12760.3	6387.1		C3581-J-250	0	418.6	1184.6		39980.5		N3687-IV	4140.8	694.444	233.882		N3687-J-250	0	30.7276	0		7256.14
												C3615-LNI	14610	2506.7	3340		C3615-I-0	569.5	863.3	1259				N3734-LNI	421.816	98.3392	74.993	0	N3734-I-0	276.21	54.6035	331.817	0
qPCR v TiKa+MGIT	Mucosa		Tissue									C3615-LNI-0	8188.26	795.4	1080		C3615-I-25	0	334.3	447.7				N3734- LNI-O	0	5.23451	0	0	N3734-I-25	0	262.985	192.895
	Mean	Median	Mean	Median								C3615-LNI-25	1376.9	155.9	110		C3615-I-50	0	520.1	794.6				N3734- LNI-25	273.244	69.2668	39.8748		N3734-I-50	371.364	38.9235	522.169	0
Saline Controls	1	1	61	30								C3615-LNJ-50	1473.42	251.9	350		C3615-J-150	0	591	591				N3734- LNI-50	307.79	57.5506	11.8938		N3734-J-150	417.823	286.054	198.026
Non-reactors	2	1	39	21								C3615-IV	11002.1	5521.7	8120.2		C3615-J-250	0	170.9	240.4		11711.2		N3734-IV	762.508	125.525	135.591	0	N3734-J-250	317.817	307.589	117.779		1306.07
Reactors	5	1	107	53								C3622-LNI	21969.9	6910.6	9880		C3622-I-0	0	0	0				Means for 'non-Vaccinated' Tissue	20340.8	1845.8	1079.59	0	Means for 'non-Vaccinated' Mucosa	1004.12	1023.75	1238.48	0	14347.7
												C3622-LNI-0	23619.6	4397.5	4400		C3622-I-25	0	90.5	72.4
TiKa+7H11 v TiKa+MGIT	Mucosa		Tissue									C3622-LNI-25	686.25	169.3	180		C3622-I-50	0	36.2	18.1
	Mean	Median	Mean	Median								C3622-LNJ-50	1003.51	0	0		C3622-J-150	0	0	0
Saline Controls	1	1	13	3								C3622-IV	243.954	375.1	481.5		C3622-J-250	0	0	26.7		11979.2
Non-reactors	1	1	4	3								C3634-LNI	41995.3	5662.4	1500		C3634-I-0	2994.13	6492.5	7462.7
Reactors	15	1	2	2								C3634-LNI-0	15842.8	3819	500		C3634-I-25	6277.86	4760	7647.7
												C3634-LNI-25	11971.2	2839.8	990		C3634-I-50	10386.2	6664.8	8296.5
												C3634-LNJ-50	8634	2269.6	1130		C3634-J-150	7683.81	5644.6	13642.6
												C3634-IV	5296.27	4950	3949.4		C3634-J-250	8609.12	4691	10374.8		47793.7
												C3635-LNI	2742.04	249.5	1273.9		C3635-I-0	0	31.3	0
												C3635-LNI-0	0	252.9	50.6		C3635-I-25	0	246.9	361.3
												C3635-LNI-25	4263.84	393.9	131.3		C3635-	441.18	272.3	828.6
												C3635-LNJ-50	5123.14	859.3	339.2		C3635-J-150	0	152.1	425.8
												C3635-IV	0	62.9	17.3		C3635-J-250	3751.45	3089.8	7575.8		5610.9
												C3650-LNI	171315	11150.7	1490		C3650-I-0	463.558	444.664	515.844
												C3650-LNI-0	71496.6	5575.83	1430		C3650-I-25	798.877	623.112	1309.96
												C3650-LNI-25	10804	382.136	70		C3650-I-50	959.365	588.445	837.258
												C3650-LNJ-50	9142.02	504.484	100		C3650-J-150	450.037	515.588	1247.76
												C3650-IV	4968.39	1430.14	655.491		C3650-J-250	281.845	88.1523	206.6		21303.3
												C3699- LNI	231790	15625	4850		C3699- I-0	19664.2	4249.06	2215.79
												C3699- LNI-O	15627.5	1874.51	810		C3699- I-25	5338.32	4148.94	2130.76
												C3699- LNI-25	40410.3	3569.3	980		C3699- I-50	10685.7	3367.1	859.334
												C3699-LNI-50	16630.4	934.401	330		C3699- I-150	6453.36	2801.08	2592.75
												C3699-IV	57258.7	7195.57	753.918		C3699- I-250	3705.23	1040.32	792.931		44805.3
												C3715- LNI	112551	3924.65	980	433	C3715- I-0	2057.4	28.4243	1519.4	0
												C3715- LNI-O	99812.1	4160.95	650	1383	C3715- I-25	4921.89	1967.07	1226.9
												C3715- LNI-25	9919.76	1234.31	390		C3715- I-50	5532.9	2344.45	1056.23	52
												C3715-LNI-50	12260	801.486	170		C3715- I-150	3357.56	2805.71	1071.39
												C3715-IV	193201	1276.16	3653.79	660	C3715- I-250	1153.45	589.789	1026.85		19133
												C3727- LNI	167621	3881.86	980	1976	C3727- I-0	728.884	160.256	198.975	0
												C3727- LNI-O	2169.39	100.897	120	157	C3727- I-25	1502.36	609.11	426.92
												C3727- LNI-25	13567.1	402.122	270		C3727- I-50	1183.16	372.759	468.724	53
												C3727-LNI-50	6836	66.4622	300		C3727- I-150	1025.52	402.126	358.956
												C3727-IV	7701.9	1614.58	238.869	0	C3727- I-250	386.26	97.0874	111.223		7707.26
												S3574-LNI	3219.12	686.1	50		S3574-I-0	0	887.6	2420.7
												S3574-LNI-0	542.123	328.5	59.7		S3574-I-25	337.166	875.8	2919.3
												S3574-LNI-25	0	412.7	1.7		S3574-I-50	554.842	954.6	2136.8
												S3574-LNJ-50	348.448	438	24.9		S3574-J-150	0	759.6	888.7
												S3574-IV	0	255	27.3		S3574-J-250	100	195	301.7		5792.9
												S3607-LNI	1996.75	1967.2	3112.5		S3607-I-0	0	510.9	608.3
												S3607-LNI-0	0	270.9	293.4		S3607-I-25	240.357	27.2	34
												S3607-LNI-25	7780.49	135.3	0		S3607-I-50	0	511.5	639.4
												S3607-LNJ-50	261.614	273.7	471.9		S3607-J-150	0	226.8	22.2
												S3607-IV	4672.28	7825.5	10416.7		S3607-J-250	0	70.1	20.5		11819.1
												S3638-LNI	295.225	113.195	18.2125		S3638-I-0	0	282.087	119.267
												S3638-LNI-0	0	26.7094	0		S3638-I-25	0	434.947	156.63
												S3638-LNI-25	0	22.8686	0		S3638-I-50	0	301.847	16.8123
												S3638-LNJ-50	0	67.2948	0		S3638-J-150	0	158.006	0
												S3638-IV	0	40.6504	0		S3638-J-250	341.663	505.997	242.999		1953.6
												S3713- LNI	49688.2	3873.4	1430.56	2603	S3713-I-0	7222.77	4268.03	4199.02	731
												S3713- LNI-O	50886.5	1950.53	1055.95	717	S3713-I-25	5587.57	5975.27	3241.35
												S3713- LNI-25	6061.62	970.067	190.389		S3713-I-50	24828.3	5025.84	4594.99	2038
												S3713-LNI-50	114126	13.5634	2611.84		S3713-I-150	14804.9	3764.73	5828.52
												S3713-IV	109783	5407.65	1485.25	477	S3713-I-250	147951	35617.2	31030.8		66866.3
												Means for 'non-Reactors' Tissue	26048.9	2342.23	1561.72	1252.17	Means for 'non-Reactors' Mucosa	4139.43	2000.19	2270.49	428.375	21712.1
